# Supplementary material for: Understanding factors impacting patient-reported outcome measures integration in routine clinical practice: an umbrella review
Source: Qual Life Res. 2024 Jul 18;33(10):2611–29. doi: 10.1007/s11136-024-03728-7 (PMC11452453; doi:10.1007/s11136-024-03728-7)
Supplement: Supplementary file 2 — Supplementary file2 (XLSX 23 KB) [file 11136_2024_3728_MOESM2_ESM.xlsx]

## Sheet: Sheet1
	Anderson et al 2020	Antunes et al 2014	Bantug et al 2016	Blood et al 2021	Boyce et al 2014	Briggs et al 2020	Campbell et al 2021	Carfora et al 2022	Dorr et al 2022	Easpaig 2020 et al	Eijsink et al 2023	Foster et al 2018	Garcia et al 2023	Gelkopf et al 2022	Glenwright et al 2023	Greenhalgh, Dalkin, Gibbons et al 2017	Greenhalgh, Gooding et al 2018	Greenhalgh, Dalkin, Gooding et al 2018	Howell et al 2015	Hyland et al 2022	Kroenke et al 2022	Kynoch et al 2022	Laitio et al 2023	Lutz et al 2022	Minivielle et al 2023	Nguyen et al 2021	Saleem et al 2023	Scheibe et al 2020	Silveira et al 2022	Sokas et al 2022	Sørensen et al 2019	Van Egdom et al 2019	Wang et al 2020	Yang et al 2018
1. Did the review address a clearly focused question?	No	Yes	No	Yes	Yes	Yes	Yes	Yes	Yes	Yes	No	Yes	Yes	Yes	Yes	Yes	Yes	Yes	No (outcomes not clearly defined)	Yes	No	Yes	Yes	Yes	Yes	Yes	Yes	No (no outcomes included)	Yes	Yes	No (outcomes not clearly defined	Yes	Yes	Yes
2. Did the authors look for the right type of papers?	Yes	Yes	Yes	Yes	Yes	Yes	Yes	Yes	Yes	Yes	Can't tell	Yes	Yes	Yes	Yes	Yes	Yes	Yes	Can't tell (not clearly defined)	Yes	Can't tell	Yes	Yes	Yes	Yes	Yes	Yes	Yes	Yes	Yes	Can't tell	Yes	Yes	Yes
3. Do you think all the important, relevant studies were included?	No (absence of grey literature)	Yes	No (only used key word search in Ovid)	Yes	Yes	Yes	Yes	Yes	Yes	Yes	No (excluded conference papers and systematic reviews)	Yes	No (absence of grey literature)	No (absence of grey literature)	No (excluded studies with <75% usage of ePROMs which may have useful findings)	Yes	Yes	Yes	Can't tell (not clearly defined)	No (excluded grey literature)	No (did not review bibliography of included studies or grey literature)	Yes	Yes	Yes	Yes	Yes	Yes	Yes	Yes	Yes	Excluded systematic reviews and no grey literature search	Yes	Yes	Yes
4. Did the review’s authors do enough to assess quality of the included studies?	No	Yes	No	Yes	Yes	Yes	Yes	Yes	Yes	Yes	No	Yes	No	No	Yes	Yes	Yes	Yes	No	Yes	No	No	No	Yes	No	No	No	No	Yes	No	No	Yes	No	Yes
5. If the results of the review have been combined, was it reasonable to do so?	Yes	Yes	Yes	Yes	Yes	Yes	Yes	Yes	Yes	Yes	Yes	Yes	Yes	Yes	Yes	Yes	Yes	Yes	Yes	Yes	Yes	Yes	Yes	Yes	Yes	Yes	Yes	Yes	Yes	Yes	Yes	Yes	Yes	Yes
6. What are the overall results of the review?	Overall, the review suggests that PROs are feasibly integrated into routine clinical care, and, importantly, acceptable to families and providers. Further, PROs seem to have an impact on increasing discussions between patients, families, and providers (including medical and behavioral health providers) about psychosocial concerns, HRQL, and the impact of these factors on illness self-management a…	First, during the implementation process, there is the need to acknowledge interpersonal relationships between the clinical team members and the ongoing emotional and cognitive processes that occur in each individual. Second, implementing a PROM in palliative care clinical practice appears to benefit from careful planning of three distinct phases or steps. The preparation phase involves (a) ensur…	Models of graph comprehension have emerged from this general research, and can inform our approach to improving PRO data presentation in practice. One such model focuses on processes and task analyses and emphasizes the interaction of visual displays, prior knowledge (or expertise) of the interpreter, and the task under study. The model suggests that several processes are required to comprehend a…	7 PROMs were found to be used in the studies in melanoma clinical quality registries. PROMs/PREMs in registries were reported to improve transparency of care; facilitate clinical auditing for quality assessment; enable cost-effectiveness analyses and create large-scale research platforms. Challenges included resource burden for data entry and potential collection bias toward younger, more affluen…	The barriers and facilitators identified in this review were categorised into practical considerations, attitudes towards the value of the data, methodological concerns and the impact of feedback on patient care. Practical considerations included workload implica- tions, the ease of data collection, the level of collabor- ation among colleagues, the provision of clear guidelines for implementatio…	Based on the CFIR model, the top barriers identified focused on clinician training and time in the implementation process, lack of recognized value and knowledge at the individual level, lack of access and support in the inner setting, and inability of patients to complete PROMs in the intervention process. Facilitators were identified as education in the implementation process, support and avail…	The paper outlines 5 key benefits of using patient reported outcomes in clinical practice. 1) promoting active patient involve ment 2) prioritization of patient needs 3) improving the quality of care 4) standardization of monitoring patients 5) enhancing the patient clinician relationship. Limitations found in the paper included the lack of clinically meaningful information in the PROMs, suitabil…	The study highlighest three key themes of The literature. Patient preferences, Patient perceived benefits and barriers to Patient engagement. There were mixed preferences about electronic vs paper proms and location of completion. Patients perceived benefits of PROMs included self reflection, communication and facilitation. Barriers raised in the paper included patients not understandinbg the pur…	The qualitative analysis identifed the following themes for facilitators and barriers: (1) conceptual (i.e. stakeholders, subjectivity of PROMs, aligning PROMs with clinical data, PROMs versus patient-reported experience measures [PREMs]); (2a) methodological—data collection (i.e. choice, timing, response rate and focus); (2b) methodological—data processing (i.e. representativeness, responsibilit…	Our meta-synthesis identified four key attitudinal domains: identifying patient issues and needs using PROMs; managing and addressing patient issues; the care experience; and the integration of PROMs into clinical practice. Key considerations for implementation of PROMS include: the fit with existing practice; how PROMs are valued; the capacity of professionals to respond to PROMs; and the suppor…	Results illustrate the disconnection between the development of PROMs and PREMs and the implementation phase, with implementation still in infancy. Hospital organizations should enhance organization for the implementation of VBHC. It is crucial that leading examples of successful VBHC serve as blueprints for implementation, with the participation of all relevant stakeholders. Affordability and su…	Investing time and resources during the ‘designing’ and ‘preparing’ stages was important.. The designing stage involved organisations planning not just which PROMs to use and how to administer them, but also how the data would be managed and used for clinical purposes. The preparing stage involved getting an organisation and its staff ready to use PROMs. A key aspect of this stage was providing c…	ePROMs help assess patient symptoms and functionality more accurately and facilitate clinical decision-making. In addition, it allows for more precise predictions of overall patient survival and the adverse effects of their treatments. The main institutional obstacles are the initial investment, which can be costly, and the data protection policy. However, enablers included better funding through…	Gelkopf et al found that in mental health services the PROMs were implemented in outpatient settings with barriers to implementation including perceptions that PROM/ROM is intrusive to clinical practice, lack of infrastructure, fear that results may be used for cost containment and service eligibility instead of service quality improvement, difficulties with measures, ethical and confidentiality …	Key barriers included the burden on staff, patient inability to complete proms, perceptions that PROMs are not clinically valid or not valid. Some key enablers included in the study were regular training and education of clinical staff, integration of PROMs into clincal workflow, user friendly software and engagement of all stakeholders in the creation of the PROMs.	Eight lessons about the use of performance data for quality improvement which could be applied in the future implementation of aggregated PROMs data internationally. First, as regards patient choice, patients or their agents (e.g. GPs) rarely use any published performance data when selecting a provider. Second, when clinicians perceived that performance indicators were not credible but were incen…	For both standardised and individualised PROMs, the process of PROMs completion prompts patients to reflect on their health and in doing so, patients develop a deeper understanding of how their condition affects them. We also found that PROMS completion can enable patients to raise issues with clinicians by providing a framework for discussion and giving them ‘permission’ to raise issues, as it c…	Our findings suggest that actively involving professional organisations in the process of agreeing indicator specification and case-mix adjustment is important to secure clinical engagement with performance feedback. Explaining how the process of case-mix adjustment is achieved in a way that clinicians can understand could improve their credibility among clinicians. Our review highlighted the imp…	However, a number of barriers are identified including time constraints (e.g. concern that there may not be enough time to address issues that arise from PROMs); alack of training on the use and interpretation of PROM data ; and ‘value’ add of using PROMs; liability issues regarding what to do in cases where patients electronically report on PROMs between visits ; and the perception that PROMs ma…	Certain groups of patients continually report worse PROs, therefore PRO collection should be representative of the population. ePROs have been used to better facilitate data collection. However, the cost of the infrastucture, IT and staffing required to implement this was a barrier to implementation	Previous studies have emphasized actionability (ie, scores guide diagnostic or therapeutic actions/decision making) as a key characteristic of a practical PRO. These studies recommended measures with strong psychometric properties and specific cut points and highlighted a feedback system with scores available in a timely fashion and linking of scores to spcific actions (treatment options) as key …	Several barriers and enablers to implementing PROMs/PREMs were outlined in the study including lack of time, selection of generic vs disease specific PROMs and costs. The barriers and facilitators were grouped into four groups, Patient, Staff, organisational and Data/intervention related.	key themes of barriers and facilitators for the implementation of PROMs into cancer care were identified. These themes were: clinical workflow, organisation and finfrastructure, value to patients, value to HCP, digital health literacy, data visulisation and perceived features and usability.	The key barriers to implementation highlighted included lack of access to technology, both by health providers (hospitals and clinics) and by patients (devices with available internet connections), confusing dashboards and control panels not integrated into the workflow and showing unimportant information create discomfort, and unknown measures and irrelevant, difficult-to-interpret scoring algor…	The review found that PREMs and PROMs are rarely used for health policy purposes. Four types of barriers to this specific use were identified relating to the definition of a standard set, scientific soundness, data collection, and the actionability of such measures.	At the patient level, patient time, incapacity and difficulty using electronic devices to complete PROMs were prominent barriers. At the health professional level, major barriers included health professionals' lack of time and knowledge to meaningfully interpret and integrate PRO data into their clinical practice and the inability for PRO data to be acted upon. Prominent barriers at the service l…	This review found that young people preferred an online PROM with a reminder improving patient uptake. Many of the reviews included noted that a barrier to implementation was lack of standardisation of PROMs for orthopaedic trauma. Designing a standardised digital implementation protocol for PROMs, incorporating the role of key stakeholders, technical support, and resources, would ensure uniform …	Five programs from Europe were identified that met the inclusion criteria and allowed the collection of PROMs in routine cancer care to monitor (or detect changes) symptoms and function and that used identical data collection infrastructures across centers, to make the comparison of outcomes across providers possible, at least theoretically. In practice, it was often not clear whether and how the…	Within the oncology setting it is important to have clear goals and clinical workflows implemented for the success of PROMs. Also raised in the study was improved patient clinicial communication and institutional involvement being important to the success of PROM implementation.	The identified studies of PROMs implementation in surgery suggest that implementation metrics, including minimum standards of col_x0002_lection of PROMs pre- and post-intervention, reporting of response rates in the context of patient eligibility, and analysis of respondents and nonrespondents are lacking and should be established. Finally, transparency regarding the resources utilized and cost i…	In this explorative review, only two pilot/feasibility studies reported on the integration of PROs in clinical practice to improve patient outcomes.When considering to integrate PRO into clinical practice it is suggested to clarify the clinical activity that PROs are aimed at improving; to consider the characteristics of the PROM, the feedback system, the setting, and the target groups; and to su…	Technological methods of PROM collection (eg, web-based, smartphone applications, tablet computer) might be more acceptable. Providers seemed to prefer graphic presentations of PRO results over table reports, but they also valued additional free-text comments by patients.The clarity of PROM questions, including stating the (symptom) recall period, can be a hurdle for patient acceptability of the …	A total of 10 articles, 12 registry reports and 6 registry articles were included in the review. For questionnaire formats, paper had the highest RR at 86%±19.4, a mix of electronic and paper had the second highest at 71%±15.1 and the electronic-only format had a substantially lower RR at 42%±8.7. Sending one reminder (82%±16.5) or more than one reminder (76%±20.9) to non-responders resulted in a…	We identified mechanisms though which PROs influenced patient-clinician communication to include increasing symptom awareness, prompting discussion, streamlining consultations, and facilitating inter-professional communication. Barriers to PRO use in communication improvement include technical problems impeding its administration and completion, compliance issues due to lack of incentive or forge…
7. How precise are the results?	N/A	N/A	N/A	N/A	N/A	N/A	N/A	N/A	N/A	N/A	N/A	N/A	N/A	N/A	N/A	N/A	N/A	N/A	N/A	N/A	N/A	N/A	N/A	N/A	N/A	N/A	N/A	N/A	N/A	N/A	N/A	N/A	N/A	N/A
8. Can the results be applied to the local population?	Yes	Yes	Yes	Yes	Yes	Yes	Yes	Yes	Yes	Yes	Yes	Yes	Yes	Yes	Yes	Yes	Yes	Yes	Yes	Yes	Yes	Yes	Yes	Yes	Yes	Yes	Yes	No	Yes	Yes	Yes	Yes	Yes	Yes
9. Were all important outcomes considered?	Can't tell	Yes	Can't tell	Yes	Yes	Yes	Yes	Yes	Yes	Yes	Can't tell	Yes	Yes	Yes	Yes	Yes	Yes	Yes	Yes	Yes	Yes	Yes	Yes	Yes	Yes	Can't tell	Yes	Can't tell	Yes	Yes	Yes	Yes	Yes	Yes
10. Are the benefits worth the harms and costs?	Yes	Yes	Yes	Yes	Yes	Yes	Yes	Yes	Yes	Yes	Yes	Yes	Yes	Yes	Yes	Yes	Yes	Yes	Yes	Yes	Yes	Yes	Yes	Yes	Yes	Yes	Yes	Yes	Yes	Yes	Yes	Yes	Yes	Yes
Yes
No
Can't Tell
